# Supplementary material for: Mechanistic Insights into the Seed-Mediated Growth of Perovskite Nanostructures via a Two-Step Dissolution–Recrystallization Method
Source: Materials (Basel). 2025 Jun 17;18(12):2858. doi: 10.3390/ma18122858 (PMC12195002; doi:10.3390/ma18122858)
Supplement: Supplementary file 1 [file materials-18-02858-s001.zip]

Archive with 1 entries (1 files):
- materials-3660054-supplementary.pdf
